# Supplementary material for: Micro-Chamber/Thermal Extractor (µ-CTE) as a new sampling system for VOCs emitted by feces
Source: Sci Rep. 2021 Sep 21;11:18780. doi: 10.1038/s41598-021-98279-z (PMC8455535; doi:10.1038/s41598-021-98279-z)
Supplement: Supplementary file 2 — Supplementary Table S2. [file 41598_2021_98279_MOESM2_ESM.xlsx]

## Sheet: Sheet1
Matrix of detected molecular features
				Blank 1	Blank 2	Blank 3	Blank 4	Blank 5	Blank 6	Blank 7	Blank 8	Blank 9	Blank 10	Pool1	Pool2	Pool3	Pool4	Pool5	V 1	V 2	V 3	V 4	V 5	V 6	V 7	V 8	V 9	V 10	V 11	V 12	V 13	V 14	V 15	V 16	V 17	V 18	V 19	V 20
	Peak	RT	RI	Area/Internal standard	Area/Internal standard	Area/Internal standard	Area/Internal standard	Area/Internal standard	Area/Internal standard	Area/Internal standard	Area/Internal standard	Area/Internal standard	Area/Internal standard	Area/Internal standard	Area/Internal standard	Area/Internal standard	Area/Internal standard	Area/Internal standard	Area/Internal standard	Area/Internal standard	Area/Internal standard	Area/Internal standard	Area/Internal standard	Area/Internal standard	Area/Internal standard	Area/Internal standard	Area/Internal standard	Area/Internal standard	Area/Internal standard	Area/Internal standard	Area/Internal standard	Area/Internal standard	Area/Internal standard	Area/Internal standard	Area/Internal standard	Area/Internal standard	Area/Internal standard	Area/Internal standard
1	2-Butene,	2.167		0	0	0	0	0	0	0	0	0	0	0	0	0	0	0	0	0	0	0.0370856	0	0	0	0	0	0	0	0	0	0	0	0	0	0	0.0460873	0.0330104
2	Propanal	2.26		0	0	0	0	0	0	0	0	0	0	0.0868139	0.201689	0.0942401	0.0228979	0.0428985	0.0241143	0.0761419	0.69191	0.220849	0.0306829	0	0.286529	0	0.352828	0.35797	7.00179	2.98921	0.448554	0.107458	0.0349135	2.71476	0	2.48378	0	0.273766
3	DL-Ephedrine	2.425		0	0	0	0	0	0	0	0	0	0	0	0	0	0	0	0	0	0	0	0	0	0	0	0	0	0	0	0	0.20221	0	0	0	0	0	0
4	Methylamine, N,N-dimethyl-	2.579		0	0	0	0	0	0	0	0	0	0	0.350987	0.0418629	0.400734	0.0757218	0.177173	0	0	0.0910357	0.377977	0	0	0	0	0.0510277	0	0	0	0.0410229	0.0318183	0	0	0	0	0	0
5	2-Propanamine, 2-methyl-	2.7		0.0646843	0.065526	0.144397	0.142257	0.0866459	0.0798223	0.0646843	0.0802115	0.150634	0.0832702	0	0	0	0	0	0	0	0	0	0	0	0	0	0	0	0	0	0	0	0	0	0	0	0	0
6	Acetone	2.762		0	0	0	0	0	0	0	0	0	0	0.931428	0.650425	0.815776	0.524633	0.67015	0.538573	1.78793	0.0697641	1.10884	1.53931	0.475507	2.71648	0	0.786899	1.2869	0.856996	0.856103	1.17623	0.480712	0	0.938413	1.1317	0.648742	0	0.726222
7	Dimethyl sulfide	2.991		0	0	0	0	0	0	0	0	0	0	0.0551322	0	0.0670448	0	0	0	0	0	0	0	0	0	0	0.0528221	0	0	0.0368118	0.355481	0	0.211522	0	0	0	0	0
8	Methanesulfonic anhydride	3.008		0	0	0	0	0	0	0	0	0	0	0	0	0	0.0210668	0.300024	0	0	0	0	0	0.190256	0	0.422727	0	0	0	0	0	0	0	0	0	0.43848	0.527862	0
9	Methanesulfonylacetonitrile	3.26		0	0.0576465	0.108866	0.051278	0	0	0	0	0.0663204	0	0	0	0	0	0	0	0	0	0	0	0	0	0	0	0	0	0	0	0	0	0	0	0	0	0
10	1,1-Dicyanoethane	3.312		0	0	0	0	0	0	0	0	0	0	0.331433	0.255407	0.286	0.192786	0.187456	0.142615	0.268023	0.0198697	0.543924	0.116362	0	0.192678	0.303815	0.317298	0.154916	0.129801	0.20774	0.229585	0.222656	0.403282	0.0618345	0.148899	0	0.155429	0.291988
11	1-Propanol	3.609		0	0	0	0	0	0	0	0	0	0	0.668927	1.08931	0.700073	0.476703	0.977218	0	1.47384	0.776415	0.683111	0	2.62485	0	0.200223	0.587069	1.61217	0.868807	0.279302	0.870874	3.61898	0.178914	0.280212	0.114107	0.260356	0	2.49754
12	n-Butyl nitrite	4.45		0	0	0	0	0	0	0	0	0	0	0	0	0	0	0	0.60511	0	0.0678778	0.418661	0	0.268238	3.61475	0	0	0	0	0	0	0	0.376769	0	0.0324992	0.331168	0.111877	0.615969
13	n-Hexane	4.473		0.951854	0.107603	0.126565	0.102844	0.113058	0.107467	0.951854	0.250833	0.320207	0.153038	5.40095	5.53493	5.7778	7.06142	1.2005	0	0.270383	0	0	0	0	0	0	0	0.794272	1.25533	1.93387	1.64659	0.10245	0	0.923113	0	0	0.495272	0
14	1-Butanol, 2-amino-3-methyl-,	4.473		0	0	0	0	0	0	0	0	0	0	0	0	0	0	0	0	0	0	0	2.2466	0	0	0	0	0	0	0	0.100622	0	0	0	0	0	0	0
15	3-Buten-2-ol, 2-methyl-	4.799		0	0	0	0	0	0	0	0	0	0	0	0	0	0	0	0	0	0	0	0.0183844	0	0	0	0	0	0	0	0	0	0	0	0	0	0	0
16	Ethyl Acetate	4.891		0.107061	0.105853	0	0	0.0947081	0	0.107061	0	0.0870392	0	0	0	0	0	0	0	0	0	0	0	0	0	0	0	0.0653278	0.0859765	0.0952359	0.11218	0.30846	0	0	1.26992	0.355734	0	0
17	Methyl formate	4.971		0	0	0	0	0	0	0	0	0	0	0	0	0	0	0	0	0	0.0228568	0.591261	0	0.388884	0	0.313524	0.314948	0	0	0	0	0	0.330318	0	0	0	0	0.187051
18	1,3,5-Trifluorobenzene	5.045		0.24003	0.336997	0.307519	0.517408	0.422998	0.455171	0.24003	0.57268	0.430724	0.150561	0	0.30313	0	0	0	0	0.392567	0.923158	0	0.233159	0	0.375763	0	0	0.298921	0.237104	0.350654	0.205417	0.172948	0	0.477921	0.111022	0.0538686	0.44202	0.238134
19	1-Propanol, 2-methyl-	5.332		0	0	0	0	0	0	0	0	0	0	0	0	0	0	0	0	0	2.05337	0	0	0	0	0	0.0435066	0	0	0	0.030672	0	0	0	0.0373849	0	0.0312998	0
20	Acetic acid	5.629		0	0	0	0	0	0	0	0	0	0	11.5621	0	4.40658	6.45743	1.65561	0	0.0756391	0	0	0	0	0	0	0	0	0	0	0.0540665	0	0.548812	0	0	0	0.215721	0
21	Cyclopropyl methyl carbinol	6.138		0	0	0	0	0	0	0	0	0	0	0	0	0	0	0	0	0	0	0	0	0	0	0	0	0	0.0615616	0	0	0	0	0	0	0	0.251701	0.0258401
22	Fumaronitrile/ Benzene	6.38		0.103292	0.0961819	0.201786	0.170349	0.177426	0.146073	0.103292	0.363176	0.166424	0.0534791	0	0	0	0	0	0	0	0	0	0	0	0	0	0	0	0	0	0	0	0	0	0	0	0	0
23	1-Butanol	6.436		0	0	0	0	0	0	0	0	0	0	0.933629	1.26043	0.915531	0.848355	1.00565	0	3.54701	0.107522	5.26009	1.80999	9.52935	1.20086	3.13498	1.65068	1.80146	0.468786	5.27212	13.6486	7.22281	3.82936	1.39786	1.50993	4.977	3.84852	4.92772
24	Trifluoromethyltrimethylsilane	6.842		0.207743	0.0592133	0.0557738	0.103498	0	0.0577088	0	0.115432	0.0758199	0.0547405	0	0	0	0	0	0	0.0696496	0	0	0.0109677	0	0.0693808	0	0.0971431	0.022818	0	0.0303468	0	0	0	0.0836592	0	0	0	0
25	2-Pentanone	7.134		0	0	0	0	0	0	0	0	0	0	0	0	0	0	0	0.0357372	0	0	0.0358205	0	0	0.0906668	0.0771104	0	0	0	0	0	0	0.0266902	0	0	0	0	0
26	Propanoic acid	8.181		0	0	0	0	0	0	0	0	0	0	0	4.67038	16.604	13.6894	11.7213	0	2.16838	0	6.17671	1.30577	0.0561633	0.810597	0.0311688	1.06241	1.91083	0	0	0.0195756	0	12.4248	0	3.35853	8.53182	0	16.6988
27	3-Buten-1-ol, 3-methyl-	8.438		0	0	0	0	0	0	0	0	0	0	0	0.0732964	0	0	0	0	0	0.943167	0.0971012	0	0.0704597	0	0	0.0824082	0.0763693	0.0299349	0.0438175	0.0362408	9.53343	0	0.0390762	0	0.0419459	0	0.0738811
28	1-Butanol, 3-methyl-	8.513		0	0	0	0	0	0	0	0	0	0	0	0.158609	0	0	0	0	0.362702	0.184166	0.0364391	0.0164566	0	0	0	0.103384	0.173534	0.143293	0.0789954	0.145748	0.0515212	0	0.209768	0.175864	0.206349	0	0.239226
29	1-Butanol, 2-methyl-	8.622		0	0	0	0	0	0	0	0	0	0	17.1762	0.127443	0	0	0.0164798	0	0.407545	0.09534	0.0336628	0	0	0.023379	0	0.0816099	0.100335	0.102309	0.0518768	0.148162	0	0.19411	0.0859404	0.275055	0.0771821	0	0.101397
30	Methyl Isobutyl Ketone	8.673		0	0	0	0	0	0	0	0	0	0	0	0	0	0	0	0	0	0	0	0	0	0.0235689	0	0	0	0	0	0	0	0	0	0	0	0	0
31	Disulfide, dimethyl	8.879		0	0	0	0	0	0	0	0	0	0	0.463696	0.932835	0.325675	0.301226	0.398282	0	1.63259	7.34228	0.224291	1.0967	0	0.594641	0.855944	8.59522	0.283585	0.154572	8.38363	3.93933	0.461032	3.24049	1.32453	1.54266	2.80536	0.898278	1.14864
32	3,5-Dihydroxybenzamide	9.062		0	0	0	0	0	0	0	0	0	0	0.0668022	0	0.0731949	0.0222725	0.0237395	0	0	0	0.140903	0	0.107743	0	0	0	0.240237	0.121854	0	0	0	0	0.026889	0	0	0.407395	0
33	Propanoic acid, 2-methyl-	9.154		0	0	0	0	0	0	0	0	0	0	0	0	0	0	0	0	0	0	0	0	0	0.406807	0	0.0887989	0	0	0.332381	0.438177	0	0	0	0	0.802742	0	0
34	2,2-Dimethoxybutane	9.223		0	0	0	0	0	0	0	0	0	0	0	0	0	0	0	0	0	0	0	0	0	0.0193319	0	0.0211827	0.020933	0.042108	0.0339008	0	0	0	0	0	0	0	0
35	1-Pentanol	9.394		0	0	0	0	0	0	0	0	0	0	0	0	0	0	0	0.396479	0.703717	0.317264	0.353328	0.446862	0.0155742	0.0586225	0	0.0767802	0.0529889	0.0709442	0.0629055	0.0820172	0.90727	0	0.0633427	0.301225	0.060835	0	1.65679
36	Toluene	9.48		0	0	0.0372159	0.0362048	0.0352714	0.0300586	0	0.0556119	0.0282574	0	1.45755	0.453752	0	0	0.347818	0	0	0	0.0721245	0.256612	0.0143905	0.0535318	0	0.0392588	0	0	0.0267562	0	0	0	0.0369855	0	0.0408965	0.369686	0.903418
37	Propanoic acid, 2-methyl-	9.726		0	0	0	0	0	0	0	0	0	0	2.25375	0	4.1492	3.00979	1.5217	79.3949	0	3.219	0	0	0	0.881682	11.8583	3.39304	0	1.20726	1.79425	0	0	6.47115	0.988926	0.15594	0	0	0
38	unknown	10.13		0	0	0	0	0	0	0	0	0	0	0	0	0	0	0	0	4.6493	0	0	0	0	0.224078	0	0	4.48455	0	0	0	0	0	0	0	0	0.0800147	0
39	Octane	10.241	800	0	0	0.0313373	0.049149	0.020315	0.0254166	0	0.0435078	0.0288523	0	0	0	0	0	0	0	0.27973	0	0	0.116199	0	0.156725	0	0.303741	0.126434	0.113087	0.282537	0	0	0	0.110798	0	0	0.0585425	0
40	tert-Butyl N-hydroxycarbamate	10.333	803.913	0	0	0	0	0	0	0	0	0	0	0	0	0	0	0	0.756966	0.0112755	0	0	0	0	0	6.29104	0	0	0	0.0348896	12.5449	0	0	0	0	10.5926	6.51118	0
41	unknown	10.453	809.261	0	0	0	0	0	0	0	0	0	0	0	0	0	0	0	0	0	3.46039	0	0	11.6714	0	0	0.0444342	0	0	0.110359	0.0655618	0	0	0	12.0092	0	0	20.0187
42	unknown	10.596	815.478	0	0	0	0	0	0	0	0	0	0	0	0	0	0	0	0	0.0136048	0	26.6438	0	0.0402837	0	0	0	0	0	0	0	22.7904	0	0	0	0	0	0.0685183
43	Cyclotrisiloxane, hexamethyl-	10.699	819.957	0.383806	0.426614	0.236799	0.684653	0.274635	0.396902	0.383806	1.0285	0.327409	0.614647	0	0.933269	0	0	0	0.551861	1.29069	0.221527	0.971523	0.627818	1.11822	1.05546	11.6498	0.753585	0.617236	0.556418	0.408919	0.39106	1.17888	0	0.524669	0.518922	0.422294	0.660957	0.741545
44	Butanoic acid	10.882	827.826	0	0	0	0	0	0	0	0	0	0	12.6077	17.0009	3.56405	12.3995	3.0888	0	0	0	0	0	0	0	0	0	0	0	0.538316	0	0	35.4608	0	0	0	4.06402	0
45	1H-Pyrrole, 3-methyl-	11.185	841.304	0	0	0	0	0	0	0	0	0	0	0.0781037	0	0.0104849	0.0096266	0.0109758	0	0	0	0	0	0.233355	0.801985	0.0357355	0.875304	0.455986	0.499563	0	0	0	0.0263247	0.135182	0	0	0	0
46	unknown	11.26	844.348	0	0	0	0	0	0	0	0	0	0	0	0	0	0	0	0	1.55742	0	1.27708	2.01976	0	0	1.32311	0	0	0	0	2.40927	0	0.108844	0	0	1.46319	0.141553	0
47	unknown	11.397	850	0	0	0	0	0	0	0	0	0	0	0	0	0	0	0	0	0	2.46355	0	0	0.209392	0.946091	0	1.13567	0.544858	0.661285	0.709559	0	2.65888	0	0.227971	0	0	0.259531	3.92201
48	unknown	11.54	856.522	0	0	0	0	0	0	0	0	0	0	0	0	0	0	0	0	0	0	0	0	0	0	0	0	0	0.030934	0	2.86617	0	0	0	0	1.59707	0.240135	0
49	Butanoic acid, 2-methyl-	11.62	860	0	0	0	0	0	0	0	0	0	0	7.31793	3.59004	8.47462	6.81662	5.77808	0	0	0	1.52188	0	0	0	0.283175	0	0	0	0	0	2.51231	0	0	5.26505	0	4.84649	3.13132
50	1-Hexanol	11.849	869.957	0	0	0	0	0	0	0	0	0	0	0	0.144356	0	0	0	0	0.0828784	0.0762237	0.266578	0.0461765	0.0997075	0.0275902	4.06754	0.118908	0.0191596	0	0.0588116	0.21418	0.152923	25.6665	0.0243866	5.65987	0.0638933	0.462478	0.114202
51	Butanoic acid, 3-methyl-	11.878	871.304	0	0	0	0	0	0	0	0	0	0	8.11222	0	9.30359	7.39087	6.45929	0	0	0	0	0	0	0.5085	0.0888148	0	0	0	0.584403	0	0	0	0.134219	0.362334	0	0	0
52	unknown	12.11	881.304	0	0	0	0	0	0	0	0	0	0	0	3.56364	0	0	0	348.528	1.53897	0	4.20093	0.97208	0	0	0	1.0771	0	0	0	2.92279	5.09828	24.6662	0.0340458	0	2.16696	0	7.36868
53	Oxime-, methoxy-phenyl-_	12.35	891.739	0	0	0	0	0	0	0	0	0	0	0	0.127216	0	0	0	6.65598	0.230508	0.61139	0.137306	0.16587	0.0249796	0.175805	5.23332	0.101279	0.0248634	0.0433059	0	0.0322662	0.108604	0	0.0178173	4.02943	0.0376719	0.420102	0
54	Pentanoic acid	12.49	897.826	0	0	0	0	0	0	0	0	0	0	9.78917	0	10.5409	8.75518	7.61751	8.10735	0.0331071	0	0.0187757	0	0	0	0.152481	0	0	0.0155207	0	0	0.0265522	31.4274	0	0.105581	0	0.376638	0
55	Nonane	12.54	900	0	0	0	0	0	0	0	0	0	0	0.242608	0.152733	0.271902	0.253485	0.168694	0	0.068455	0.0207819	0.0685273	0.660044	0.0890644	0	0	0	0.0625412	0	0.0546402	0	0.113451	0	0.0851609	0.124673	0.0587155	0.0358766	0
56	unknown	12.647	905.528	0	0	0	0	0	0	0	0	0	0	0	0	0.0393561	0	0	0	0.047731	0.205784	0	0	0.0227635	0	0.331887	0	0	0	0	0.0465489	0.0316181	0	0	0	0.0145883	0.0102484	0.0184827
57	Butanoic acid, 4-hydroxy-	12.827	914.573	0	0	0	0	0	0	0	0	0	0	0.0944023	0.0763264	0.0475133	0.0255465	0	23.3421	0.0477298	0.00983955	0.117737	0.0273441	0.0595793	0.0624916	0	0.0593992	0.0447434	0	0.044079	0.0275978	0.0355205	0.0824158	0.0704308	0.0640791	0.0489181	0.559807	0
58	Benzene, 1-bromo-2-fluoro-	13.205	933.668	1	1	1	1	1	1	1	1	1	1	1	1	1	1	1	1	0.999997	1	1	1	1	1	1	1	1	1	1	1	1	1	1	1	1	1	1
59	Pentanoic acid, 4-methyl-	13.377	942.211	0	0	0	0	0	0	0	0	0	0	0.109285	0.0624028	0.12426	0.127013	0.104249	0	0	0.0945831	0.111744	0	0	0	0	0	0	0.118156	0	0	0	0	0	0.0339912	0.0539125	0.187593	0.414106
60	Cyclopentobarbital	13.417	943.216	0	0	0	0	0	0	0	0	0	0	0	0	0	0	0	0	0	0	0	0	0	0.214636	0	0	0	0	0	0	0.10975	0	0	0	0	0	0.112603
61	3-Carene	13.445	945.729	0	0	0	0	0	0	0	0	0	0	0.764348	0.452994	0.946219	0.41257	0.84694	0.770035	0.916359	0.260732	0.500625	4.5689	0.146696	0	0.897153	0.203814	0.110144	0.195299	0.142946	0.138454	0	0.742318	0.226808	0.336583	0.176105	0.24016	0
62	2,5-Hexanediol	13.72	959.296	0	0	0	0	0	0	0	0	0	0	0.0268097	0.0315236	0.0158966	0.0213852	0.0128	0.0310583	0.0577481	0.0534347	0.0271027	0	0.0189267	0.034531	0	0.0314763	0.0246156	0	0.0228851	0.0224045	0	0.0910628	0	0.0160937	0.0353459	0	0.0226013
63	Camphene	13.794	962.814	0	0	0	0	0	0	0	0	0	0	1.10609	0.47918	2.98279	0.745014	2.22199	0	0.0468776	0	0.0123311	13.8163	0	0	0	0	0	0	0	0	0.0272981	0	0	0	0	0	0
64	Benzaldehyde	13.96	971.357	0.0596479	0.0444563	0.133719	0.134206	0.0710927	0.0709501	0.0596479	0.102702	0.10143	0.0279964	1.41052	0	0	0	0	0	0	0.011045	0	0.766719	0.154533	0.612226	0	0.483233	0.241054	0.206545	0.218048	0	0	0.924971	0.193925	0	0.177548	0	0.192243
65	Hexanoic acid	14.029	974.874	0	0	0	0	0	0	0	0	0	0	1.69484	1.01967	2.21572	2.13329	1.91874	1.08652	1.67101	0.00759619	2.85542	0	0.0578347	0.125971	3.16648	0.422597	0.0792182	0.0658715	0.0614695	0	0.588369	16.7435	0	1.63562	0.120314	2.03812	0.226717
66	Phenol	14.103	978.392	0.0560338	0.0403855	0.0613524	0.0539202	0	0.0368447	0.0560338	0.0955644	0	0	2.53097	3.15749	2.0512	2.69579	2.04266	0.807898	0.184067	0.0395312	0.534249	0.113449	0.0832302	0.35051	0	0.575204	8.54659	0.467117	0.481974	0.196845	11.9801	0	15.6983	0.154702	0.38277	0	7.62269
67	Dimethyl trisulfide	14.235	985.176	0	0	0	0	0	0	0	0	0	0	0	0	0	0	0.301312	0	0	0.0194253	0	0	0	0	0.234469	2.13352	0	0	1.58662	0.897404	0	0	1.08101	0	0.732784	0	0
68	Cyclotetrasiloxane, octamethyl-	14.275	987.437	0.048173	0.0556143	0.047735	0.0923164	0.0444548	0.0682522	0.048173	0.113359	0.0490136	0.0792809	0.601825	0.741711	0.759295	0.679815	0	0.29034	0.339647	0	0.659514	0.684114	0.263669	0.311911	0.538613	0	0.732359	0.225415	0	0	1.03273	0	0	0.426458	0	0.773434	0.731062
69	5-Hepten-2-one, 6-methyl-	14.298	988.442	0	0	0	0	0	0	0	0	0	0	0	0	0	0	0.351131	0	0	0	0	0	0	0	0	0	0	0	0	0	0	0	0	0	0	0	0
70	β-Pinene	14.355	991.457	0	0	0	0	0	0	0	0	0	0	0.211157	0.11018	0.226838	0.124086	0.292873	0.1255	0.366526	0.0591509	0.960772	0.718167	0	0.0380702	0.313074	0	0.116922	0.147972	0.0442297	0.0429354	0	0.141096	0	0.0873988	0.022962	0.140257	0.0819645
71	β-Myrcene	14.407	993.97	0	0	0	0	0	0	0	0	0	0	0.269738	0.140612	0.325717	0.178395	0.323036	0	0.0837269	0.0285228	0.208921	2.36904	0.151631	0.0498506	0.134573	0.0578991	0.140967	0.0420007	0	0	0.0212693	0.102109	0	0	0.023483	0	0.0965834
72	Decane	14.527	1000	0	0	0	0	0	0	0	0	0	0	0.0255746	0	0.0224961	0.028107	0.0169668	0	0	0	0	0.0937586	0	0	0.0607083	0	0.0334697	0	0	0	0.0145034	0.0345322	0.0376969	0.0124245	0	0.0216089	0
73	Octanal	14.618	1005.06	0	0	0.0153058	0.0166251	0	0	0	0.0228137	0.0115611	0	0.0643276	0.0289539	0.0397889	0.0718937	0.0304099	0.208875	0.138745	0.070918	0.0330388	0.11809	0.0308205	0.0660296	0.159706	0	0.114229	0.0251228	0.056077	0.017753	0.0663547	0	0.0533121	0.0180655	0.0319475	0.218078	0.0267759
74	Butanamide, 3-methyl-	14.653	1006.91	0	0	0	0	0	0	0	0	0	0	0	0	0	0	0	0.0161437	0	0	0	0	0	0	0	0	0	0	0	0	0	0.32301	0	0	0	0	0
75	Cyclohexanemethanol	14.761	1012.92	0	0	0	0	0	0	0	0	0	0	0.0558334	0.060095	0	0.0499765	0.0586475	0	0.0507084	0	0.184829	0.0112013	0.0568929	0	0	0.0886861	0.083121	0	0	0.132725	0.0256633	0	0.0594833	0	0.0488664	0.0270824	0.105565
76	α-Phellandrene	14.807	1015.73	0	0	0	0	0	0	0	0	0	0	0.104895	0.0613184	0.180032	0.0784737	0.139683	0.306655	0.04662	0.0519376	0	1.57375	0	0	0.230972	0	0	0.0914373	0	0	0	0.0578059	0	0	0	0.0349943	0
77	α-Pinene	14.933	1022.47	0	0	0	0	0	0	0	0	0	0	0.251533	0.120801	0.238464	0.174928	0.33351	0.550084	0.173975	0.0669016	0.0970433	0.480032	0	0.0144827	0.707999	0.0129384	0	0.583254	0.105058	0.230986	0.0177451	0.132334	0.0427609	0.0646579	0.0602127	0.0927731	0.104047
78	Santolina triene	15.025	1027.53	0	0	0	0	0	0	0	0	0	0	0	0	0.0654676	0	0.0852262	0.0770577	0	0	0	0.862438	0	0	0.0210849	0	0	0	0	0	0	0.0897479	0	0.0317723	0.110596	0	0
79	1-Hexanol, 2-ethyl-	15.065	1030.34	0	0	0	0	0	0	0	0	0	0	0.271117	0.279449	0.117328	0.143881	0.0822261	0.240217	0.167374	27.1053	0.160292	0	0.219144	0.20941	0.0477052	0.109504	0.089745	0.0882666	0.1476	0.179543	0.093248	0.0764249	0.116685	0.0967481	0	0.0863418	0.0963318
80	5-Methylhexanoic acid	15.128	1033.6	0	0	0	0	0	0	0	0	0	0	0	0	0	0	0	0	0	0	0	0	0	0	0	0	0	0	0	0	0	0.0727472	0	0	0	0	0
81	o-Cymene	15.162	1035.39	0	0	0	0	0	0	0	0	0	0	0.0643209	0.0427038	0.0965897	0.0309477	0.0970699	0.0775703	0.0499905	0.0218595	0.189323	0.989203	0	0	0.0676119	0	0.0240192	0.0234001	0.0243154	0	0	0	0.033628	0.0466523	0.111011	0.048259	0
82	Limonene	15.254	1040.45	0	0	0	0	0	0	0	0	0	0	0.816771	0.479612	0.998606	0.536645	1.19585	0.415313	0.774388	0.055623	6.14477	3.7927	0.0322406	0.032001	0.682272	0.0353731	0.7285	0.271154	0.0990862	0.284571	0.071842	0.220127	0.0875799	0.115995	0.0677975	0.0520068	0.153303
83	β-Phellandrene	15.305	1043.82	0	0	0	0	0	0	0	0	0	0	0.29576	0.0992101	0.509926	0.167976	0.496572	0.164016	0.0881336	0	0	3.34869	0	0	0.0680567	0	0	0	0	0	0	0	0	0	0	0	0
84	Eucalyptol	15.362	1046.63	0	0	0	0	0	0	0	0	0	0	2.01854	1.91523	3.04356	1.56013	2.77836	0.0414946	0	0	0	35.8296	0	0	0	0	0	0	0	0	0	0	0	0	0.0123375	0.0249912	0
85	β-Ocimene	15.448	1051.69	0	0	0	0	0	0	0	0	0	0	0.0233839	0	0.0312116	0.0119547	0.00596973	0	0.0139457	0	0	0.564364	0	0	0	0	0	0	0	0	0	0	0	0	0	0	0
86	Benzeneacetaldehyde	15.511	1055.11	0	0	0	0	0	0	0	0	0	0	0	0	0	0	0	0	0	0	0	0	0	0.0130645	0.0102685	0	0	0.0132671	0	0	0	0	0	0	0	0	0
87	Heptanoic acid	15.666	1064.04	0	0	0	0	0	0	0	0	0	0	0.32611	0.0352351	0.118527	0.151953	0.129049	0	0.185763	0	0.0407127	0.0569821	0	0	0.194371	0	0	0	0	0.0534348	0.0480811	2.76703	0	0.0849499	0	0	0
88	γ-Terpinene	15.769	1064.04	0	0	0	0	0	0	0	0	0	0	0.177324	0.0652015	0.119966	0.0982332	0.184948	0.0379317	0.126162	0.12983	0.687241	0.250928	0.0199383	0	0.0888495	0.0210504	0.048971	0	0	0	0.0310249	0	0.0505738	0.109425	0.0940662	0	0
89	p-Cresol	15.866	1075.28	0	0	0	0	0	0	0	0	0	0	29.7711	35.9399	25.0443	31.9777	25.9577	2.75439	9.11923	0.0394638	4.72878	20.9398	0.242907	11.1959	14.237	51.8169	2.95104	7.20138	14.6285	23.052	6.06483	77.2989	13.565	44.3338	26.5154	21.6826	5.28047
90	Acetophenone	15.946	1079.21	0.0385099	0	0.0448984	0.0340696	0	0.0266278	0	0.0289879	0.0217765	0	0	0	0	0	0	0.0943852	0	0	0.436689	0	0.0482897	0	0.53963	0	0	0	0	0	0	0	0	0	0	1.83307	0
91	2-Furanmethanol, 5-ethenyltetrahydro-α,α,5-trimethyl-, cis-	16.026	1084.04	0	0	0	0	0	0	0	0	0	0	0	0	0	0	0	0	0	0	0	0.94657	0.018143	0	0	0	0	0	0	0	0.0550759	0	0	0	0	0	0
92	unknown	16.203	1093.82	0	0	0	0	0	0	0	0	0	0	0.101594	0.201158	0.0675231	0.0831575	0.0799562	0.0282138	0.0673993	0.0784549	0.244699	0.110411	0.0454888	0.088114	0.014419	0.129786	0.0222606	0.0181601	0.0146064	0.0441783	0	0.0253355	0.035022	0.0357537	0.105072	0.0520955	0.0697339
93	Undecane	16.306	1100	0.0340788	0.0330449	0.0403557	0.0179465	0	0.0352768	0.0340788	0.127603	0.0445521	0	0.15928	0.148065	0.19951	0.144927	0.207257	0.0420942	0.207624	0.0122392	0.13089	1.85962	0.0408103	0.224582	0.104628	0.0885401	0.0253677	0.0468796	0.0416408	0.0249974	0.0267825	0.101097	0.0631614	0.090978	0.080897	0.149825	0.0929235
94	Linalool	16.364	1103.11	0	0	0	0	0	0	0	0	0	0	0.136924	0.131621	0.139219	0.113201	0.193484	0.0510865	0	0	0	1.22188	0.156255	0	0	0	0	0	0	0	0.0356948	0	0	0	0.0256815	0	0
95	Nonanal	16.438	1108.07	0.0221448	0.0194225	0.046019	0.0245659	0	0.0248757	0	0.0542254	0.0422475	0	0.0843963	0.0914886	0.0461701	0.109199	0.0415694	0.0922183	0.991289	0.0536983	0.125284	0.300282	0.443973	0.524417	1.4988	0.208018	0.749426	0.365758	0.536295	0.173288	0.353887	0.134496	0	0.212351	0.307965	0.678112	0.189155
96	cis-Verbenol	16.49	1111.18	0	0	0	0	0	0	0	0	0	0	0.0573153	0.0551245	0.0371515	0.0512041	0.0487988	0	0	0	0	0.692456	0	0	0	0	0	0	0	0	0	0	0.429584	0	0.0364003	0	0
97	Cyclohexanecarboxylic acid	16.592	1117.39	0	0	0	0	0	0	0	0	0	0	0.659725	0.112113	0.656333	0.534467	0.558506	0	0	0.0177238	0.0240818	0	0.451407	0	0	0	0	0	0	0.0567203	0.0361268	0.0833913	0	0.0645477	0	0.0247838	0.539823
98	Bicyclo[3.1.1]hept-2-en-6-one, 2,7,7-trimethyl-	16.621	1119.25	0	0	0	0	0	0	0	0	0	0	0	0	0	0	0	0	0	0	0	0.119519	0	0	0	0	0	0	0	0	0	0	0	0	0	0	0
99	Phenylethyl Alcohol	16.736	1126.71	0	0	0	0	0	0	0	0	0	0	0.127539	0.134932	0.118641	0.132675	0.115281	9.94661	0.106444	0.0285967	0.0762576	0.441382	0	0	0.0220777	0.0853019	0.0881526	0.0691008	0.0314676	0.0579754	0.0954792	0.257817	0.0977959	0.128322	0.0930442	0.0333207	0.109855
100	Isobornyl formate	16.844	1132.92	0	0	0	0	0	0	0	0	0	0	0.0434321	0.0219095	0.0941472	0.0207954	0.0630055	0	0	0	0.0173212	0.43381	0.00682374	0	0	0	0	0	0	0	0	0	0	0	0	0.0167059	0.0344959
101	Cyclotetrasiloxane, octamethyl-	16.89	1136.02	0	0	0	0	0	0	0	0	0	0	0.0438816	0.0315622	0.0330873	0.0171429	0	0.131054	0.0206075	0	0.0445984	0.0183658	0.00936873	0.0190008	0.0160083	0.016952	0.0159992	0.0108748	0	0	0.0305036	0.0259225	0	0.0200187	0.0199233	0	0
102	Cyclopentasiloxane, decamethyl-	16.987	1142.24	0	0	0	0.0296761	0	0.0169976	0	0.0329452	0	0.0160959	0.157042	0.214045	0.117873	0.195784	0.0371161	0.32746	0.0402151	0.0363251	0.170595	0.091085	0.0740843	0.116309	0.113885	0.116712	0.120906	0.107098	0.103454	0.0569017	0.297593	0.205508	0.0928062	0.0878298	0.0627956	0.0432449	0.0699333
103	2-tert-Butylpyridine	17.188	1154.04	0	0	0	0	0	0	0	0	0	0	0	0	0	0	0	0	0	0	0	0.0512144	0	0	0	0	0	0	0	0	0	0.0368097	0	0	0	0	0
104	Octanoic acid	17.279	1160.25	0	0	0	0	0	0	0	0	0	0	0.421843	0	0.166096	0.338868	0.236241	0.455692	0.300985	0	0.0898256	0.0458169	0	0.129455	0.0537355	0	0	0	0	0	0	0.17599	0	0	0	0	0
105	unknown	17.353	1164.78	0	0	0	0	0	0	0	0	0	0	0	0	0	0	0	0	0.0541206	0.00504477	0	0.093187	0	0.0370678	0	0	0	0	0	0	0	0	0	0	0	0.394748	0
106	Phenol, 4-ethyl-	17.411	1167.7	0	0	0	0	0	0	0	0	0	0	0	0	0	0	0	0	0	0	0	0	0	0	0	0	0	0	0	0	0	0.123596	0.0664223	0.0289894	0	0	0
107	Camphor	17.44	1170.81	0	0	0	0	0	0	0	0	0	0	0.0884006	0.109759	0.182629	0.125754	0.1344	0	0	0	0	0.876688	0	0.0653752	0.0369834	0.0712166	0.212703	0	0	0.0530481	0	0	0	0.0467732	0	0.0700675	0.0361254
108	1-Nonanol	17.462	1171.55	0	0	0	0	0	0	0	0	0	0	0	0	0	0	0	0.187748	0.108899	0	0.0865319	0	0.0209811	0	0	0	0	0	0.0313758	0	0.0867159	0.0741211	0.0469344	0	0.155001	0	0
109	unknown	17.519	1175.16	0	0	0	0	0	0	0	0	0	0	0.0140198	0.0238035	0.0816849	0.0374062	0.0426799	0	0	0.00960169	0	0.371418	0	0	0	0	0	0.179617	0	0	0	0	0.094918	0	0	0	0
110	Isoborneol	17.64	1182.61	0	0	0	0	0	0	0	0	0	0	0.036533	0.0689243	0.0850705	0.0692542	0.040118	0.0251796	0.0280398	0.0248448	0.0138185	0.372591	0	0.0178779	0	0.018028	0.158346	0	0	0	0	0	0	0	0.01417	0.0614476	0
111	endo-Borneol	17.754	1189.44	0	0	0	0	0	0	0	0	0	0	0.717106	0.623036	0.737777	0.680286	0.708745	0.28769	0.0453688	0.0272196	0.0249114	5.02154	0.15308	0.0724201	0.0497415	0.0132559	3.39001	0	0.220383	0.0278368	0.69699	0	0	0.059414	0.105124	0.0948676	0
112	Terpinen-4-ol	17.88	1197.52	0	0	0	0	0	0	0	0	0	0	0.0769136	0.0616092	0.128911	0.0969586	0.0566314	0	0.0121902	0.0243419	0	1.22504	0	0	0	0	0	0.0330183	0	0	0.0163691	0	0	0	0	0	0
113	Dodecane	17.92	1200	0	0.016635	0.0787631	0.0338328	0.110049	0.110045	0	0.198159	0.0309544	0	0	0.0144568	0	0	0	0.00999872	0.0469159	0.0120602	0.02158	0	0.00998612	0	0.0213683	0.0150311	0.0132238	0.010072	0.0353171	0	0.0680424	0	0.0157976	0.00825131	0.0297083	0.0293172	0.0234491
114	Decanal	18.05	1208.78	0	0.0205013	0.041553	0	0	0.0145682	0	0.0457325	0.0347036	0	0	0	0	0	0	0.106189	0.209799	0.00960955	0.0289904	0	0	0.14409	0.157418	0.0349341	0	0.0372732	0.107092	0.0408678	0.0447419	0	0	0.0157047	0.0113361	0.0967803	0.0191937
115	α-Terpineol	18.07	1209.32	0	0	0	0	0	0	0	0	0	0	0.515328	0.320994	0.440651	0.512126	0.432387	0	0	0	0	2.94089	0.147004	0	0	0	0.117939	0	0	0	0	0	0.0629223	0	0	0	0
116	Aspirin methyl ester	18.11	1211.8	0	0	0	0	0	0	0	0	0	0	0	0	0	0.0252636	0.0272538	0	0.00835959	0	0	0	0	0	0.0199441	0	0	0	0.0239592	0.020737	0.0309472	0	0	0	0	0.0283969	0
117	2-Amino-nicotinic acid methyl ester	18.143	1213.66	0	0	0	0	0	0	0	0	0	0	0.0278465	0.0248707	0.0396486	0	0	0	0	0.0091088	0.0121586	0	0.0215714	0	0	0	0	0	0	0	0	0	0.0209272	0	0.0193872	0	0
118	Phenylethanolamine	18.183	1216.15	0	0	0	0	0	0	0	0	0	0	0.0148313	0	0	0.0162749	0.0157454	0	0	0	0	0.13377	0	0	0	0	0	0	0	0	0	0	0	0	0	0	0
119	Carveol	18.315	1224.53	0	0	0	0	0	0	0	0	0	0	0	0	0	0	0	0	0	0	0	0.252124	0	0	0	0	0	0	0	0	0	0	0	0	0	0	0
120	Ethanol, 2-phenoxy-	18.435	1231.99	0	0	0	0	0	0	0	0	0	0	0	0.042623	0.0570745	0.0938881	0.126072	0	0.0703495	0.00877711	0.0241587	0.568403	0.0400967	0	0	0	0.0213015	0	0	0	0.0349812	0.0390617	0	0.0406365	0.017282	0	0.0295788
121	1,2,3-Propanetriol, 1-acetate	18.527	1237.27	0	0	0	0	0	0	0	0	0	0	0	0	0	0	0	0	0	0	0	0	0.166539	0	0	0	0	0	0	0	0.196433	0	0	0.0445208	0	0	0
122	unknown	18.555	1239.13	0	0	0	0	0	0	0	0	0	0	0	0	0	0	0	0	0.03611	0	0	0.0338985	0.259048	0	0	0	0	0	0	0	0	0.0408478	0	0	0.0545849	0	0.207922
123	3-Phenylpropanol	18.612	1242.86	0	0	0	0	0	0	0	0	0	0	0.0351884	0.0127021	0	0.0270573	0.0243414	0.0254774	0.102115	0.0159123	0.101936	4.1143	0	0	0	0.0128447	0	0	0	0	0	0.0363552	0	0	0	0	0
124	Tetrasulfide, dimethyl	18.687	1247.2	0	0	0	0	0	0	0	0	0	0	0	0	0	0	0	0	0	0	0	0	0	0	0	0.0527598	0	0	0	0	0	0.0336277	0	0	0	0	0
125	Neral	18.715	1249.69	0	0	0	0	0	0	0	0	0	0	0.117581	0.0861994	0.14058	0.0735199	0.124664	0	0	0	0	0	0	0	0	0	0	0	0	0	0	0	0	0	0	0	0
126	Benzothiazole	18.77	1252.8	0	0	0	0	0	0	0	0	0	0	0	0.0503177	0	0	0	0.0481499	0	2.61475	0.0648938	0	0.0527575	0.184718	0.0285644	0.122977	0.0190205	0.0424752	0.0769136	0.0573865	0.0604437	0.264414	0.0316305	0.039814	0.0309108	0.0415768	0.0695857
127	Geraniol	18.818	1255.9	0	0	0	0	0	0	0	0	0	0	0.697587	0.203631	0.270754	0.208765	0.197556	0	0.376879	0	0.0460874	1.22863	0	0	0	0	0	0	0	0	0	0	0.0153096	0	0.0300357	0.121738	0
128	Cyclohexane, isothiocyanato-	18.84	1257.14	0	0.0202561	0.0234365	0.120859	0	0.0731905	0	0.0285576	0.0468043	0.025146	0	0	0	0	0	0.0587023	0	0	0	0	0.0418973	0	0.0130333	0	0.0208028	0.0189685	0	0.0189416	0.0513	0	0	0.0197258	0	0	0
129	3(10)-Caren-4-ol	19.036	1269.57	0	0	0	0	0	0	0	0	0	0	0.056467	0.0359281	0.0419519	0.0377587	0.0266099	0.0346058	0.09675	0	0	0.283123	0	0	0	0.02553	0	0.0237933	0	0.0119759	0.0271747	0	0	0	0.0273728	0	0
130	Citral	19.127	1275.16	0	0	0	0	0	0	0	0	0	0	0.0847351	0.0998977	0.130721	0.0755726	0.0991627	0	0	0	0	6.51191	0	0	0	0	0	0	0	0	0.0247513	0	0	0	0	0	0
131	unknown	19.4	1291.93	0	0	0	0	0	0	0	0	0	0	0.0162175	0	0.0228383	0.0130716	0.0283106	0.0100584	0.0272781	0.0177981	0.0191133	0.102228	0	0.0156816	0	0	0	0	0.0593495	0.0693452	0.022262	0	0	0.014356	0.0194734	0.0140009	0
132	Estragole	19.43	1293.79	0	0	0	0	0	0	0	0	0	0	0	0	0	0	0	0	0	0	0	0	0	0	0.0836556	0.0349725	0	0	0	0	0.0568152	0	0	0.0472631	0.0241031	0.0303119	0
133	2-Nonanone	19.454	1295.03	0	0	0	0	0	0	0	0	0	0	0.046464	0.0434293	0.0384042	0.0304092	0.0272655	0.0298464	0.0811598	0	0.0577128	0.0969906	0.0193436	0.0568607	0	0	0	0	0	0.0193542	0	0.0449249	0	0	0	0	0.0580767
134	Tridecane	19.522	1300	0	0	0	0	0	0	0	0	0	0	0.0428935	0.0160138	0.0871625	0.0303811	0.104377	0.0217548	0	0	0	0.795394	0	0.0402967	0	0	0.0369809	0.0336792	0	0.0813502	0	0	0	0.0260264	0	0	0
135	Indole	19.66	1309.52	0	0	0	0	0	0	0	0	0	0	6.81957	7.78196	5.51417	7.73561	5.83239	3.88837	4.71073	0.00887531	4.94217	1.00242	0.653451	1.20457	1.59969	32.0206	10.0766	11.7619	4.01068	10.7941	5.80062	6.09814	13.3867	4.27673	3.44732	1.62161	7.75276
136	Indolizine	19.837	1321.09	0	0	0	0	0	0	0	0	0	0	0	0	0	0	0	0.120792	0.054328	0.00864815	0	0.0288031	0	0.0340953	0.0122048	0.0309211	0.090439	0.107899	0.0567987	0.19965	0.0912039	0.101852	0.0250904	0.0702219	0.0463011	0.0250781	0.0661369
137	Propane, 1-isothiocyanato-3-(methylthio)-	19.929	1327.21	0	0	0	0	0	0	0	0	0	0	0	0	0	0	0	0	0	0	0	0	0.0104585	0	0	0	0	0	0	0	0	0	0	0	0	0	0
138	Phthalic anhydride	20.049	1336.05	0	0	0	0	0	0	0	0	0	0	0.0516597	0.0296153	0.0248428	0.0350308	0.0352279	0	0.084833	0.0250266	0.0576552	0.0432193	0.0438905	0.0574107	0	0	0	0	0.0537376	0.0438882	0.019586	0.0186147	0	0.0291108	0	0	0
139	6-Octen-1-ol, 3,7-dimethyl-, acetate	20.192	1345.58	0	0	0	0	0	0	0	0	0	0	0.014079	0	0	0	0.0155789	0	0.0270503	0	0	0.306847	0	0	0	0	0	0.0159581	0	0	0	0	0	0	0	0	0
140	unknown	20.306	1353.74	0	0	0	0	0	0	0	0	0	0	0.0636029	0	0.0192124	0.0242946	0.0254984	0.0188371	0.108745	8.02227	0	0.0737688	0	0	0.0544746	0	0	0.0281951	0	0	0	0	0	0.0145166	0	0	0
141	unknown	20.483	1365.31	0	0	0	0	0	0	0	0	0	0	0.0306786	0	0.0333989	0	0	0	0.0348336	0	0	0.0192134	0	0	0	0	0	0	0	0	0	0	0	0	0	0	0
142	unknown	20.621	1374.83	0	0	0	0	0	0	0	0	0	0	0.240265	0.0575998	0.0920346	0.101627	0.179351	0.0120187	0	0.0075766	0	2.81435	0	0.0160197	0	0	0	0	0	0	0	0	0	0	0	0	0
143	unknown	20.724	1381.63	0	0	0	0	0	0	0	0	0	0	0.0225446	0.032406	0.0272327	0.0123343	0	0.0257241	0.0409765	0.272985	0	0.0487818	0	0	0.0286678	0	0	0	0	0	0	0	0	0	0	0	0
144	Tetradecane	20.833	1400	0	0	0	0	0	0	0	0	0	0	0.0188003	0.011505	0	0.00716782	0.0094944	0.0249567	0.0537511	0.0274878	0.0251432	0.0291421	0.0142736	0.0329539	0.012418	0.0133046	0.0200811	0.0154371	0.0364771	0.018133	0.0140636	0.0162162	0.0150032	0.0141451	0.0119601	0.0177271	0
145	Copaene	20.953	1406.87	0	0	0	0	0	0	0	0	0	0	0.129148	0	0.0622677	0.0978481	0.06766	0.0243746	0	0.0131865	0	0.799428	0	0	0.154164	0	0	0	0	0.0146953	0	0.0509115	0	0.0409339	0	0	0
146	Biphenyl	20.982	1411.45	0	0.0551339	0.0238644	0.0529809	0.0609768	0.0509008	0	0.021563	0.0261874	0.0278362	0	0	0	0	0	0	0	0	0	0	0	0	0	0	0	0	0	0	0	0	0	0	0	0	0
147	Indole, 3-methyl-	21.033	1415.27	0	0	0	0	0	0	0	0	0	0	7.05466	7.75452	5.60423	7.3952	5.93304	0.180962	0.192306	0.0300449	0.153335	5.132	0.106937	0.977326	1.40664	1.7172	0.267576	0.118416	7.22325	0.318528	0.252215	13.0575	0.1532	13.1214	0.189046	1.3348	0.171677
148	α-Bourbonene	21.13	1422.9	0	0	0	0	0	0	0	0	0	0	0	0	0	0	0	0	0	0	0	0	0	0	0	0	0.0846725	0	0	0	0	0	0	0	0	0	0
149	Indolizine, 3-methyl-	21.319	1436.64	0	0	0	0	0	0	0	0	0	0	0	0.0231703	0	0	0	0	0	0	0	0.0334799	0	0	0	0	0	0	0	0	0	0	0	0	0	0	0
150	trans-α-Bergamotene	21.439	1446.56	0	0	0	0	0	0	0	0	0	0	0.0192445	0	0.025014	0.019331	0.0264782	0	0.0120837	0.115241	0	0	0	0	0.094303	0	0	0	0	0	0	0.0627261	0	0.0123924	0	0.0194779	0
151	Caryophyllene	21.651	1462.6	0	0	0	0	0	0	0	0	0	0	0.661857	0.19708	0.745872	0.594365	0.713358	0.383692	0.617139	0.0290644	0.135928	0.766233	0.0637931	0.290198	0.958353	0.0587605	0.260408	0.252997	0.2387	0.288812	0.084046	0.792516	0.115726	0.446498	0.325204	0.127252	0.1789
152	cis-β-Farnesene	21.691	1465.65	0	0	0	0	0	0	0	0	0	0	0	0	0	0	0.0503716	0	0.00686014	0	0	0.500365	0.0215319	0	0	0	0	0.0211341	0	0	0.0364999	0	0	0	0	0	0
153	unknown	21.73	1468.7	0	0	0	0	0	0	0	0	0	0	0	0	0	0	0	0.0122201	0	0.0392156	0	0	0	0	0.0397963	0.0223087	0	0	0	0.0150061	0	0	0	0.0449595	0	0	0
154	1-Undecanol	21.845	1477.86	0.0278636	0.0244095	0.0187483	0.026044	0	0.0517121	0.0278636	0.0395294	0.0239458	0.0254534	0.0785085	0.0621453	0.0587489	0.044945	0.0397132	0.145548	0.109338	0.0156198	0.0436655	0.11903	0.0512417	0.0731508	0.066376	0.0572916	0.0309206	0.0495404	0.0512093	0.061556	0.0412578	0.0481411	0.0404915	0.049142	0.0241288	0.0390789	0.0362336
155	unknown	21.94	1484.73	0	0	0	0	0	0	0	0	0	0	0	0	0	0	0	0	0	0	0	0.459916	0	0	0	0	0.0345998	0	0	0	0	0	0	0	0.0227212	0	0
156	unknown	22	1489.31	0	0	0	0	0	0	0	0	0	0	0.176205	0.0858417	0.0958173	0.0807754	0.0805614	0.0819436	0.0315138	0.0248047	0.047804	0.368505	0.0347714	0.0475964	0.0946633	0.0498142	0.0367068	0.0298227	0.0408424	0.0845953	0.0714834	0.121715	0.0292824	0.188489	0	0.0458241	0
157	unknown	22.103	1496.95	0	0	0	0	0	0	0	0	0	0	0.0570542	0	0	0	0.0462782	0	0	0	0	0.84544	0	0	0.0499241	0	0	0.010613	0	0	0	0.0400544	0	0.0475382	0	0	0
158	Pentadecane	22.149	1500	0	0	0	0	0	0	0	0	0	0	0	0	0	0	0	0.0961227	0.119316	0.0133619	0.0501819	0	0.0404007	0.0919383	0	0.0698266	0.0558584	0.0601218	0.069638	0.0919219	0.0452855	0.0779558	0.0417533	0.0641417	0.0457648	0.044306	0.0494107
159	Benzene, 1-(1,5-dimethyl-4-hexenyl)-4-methyl-	22.189	1503.82	0	0	0	0	0	0	0	0	0	0	1.13917	0.280542	0.999771	0.875936	0.898233	0.109084	0	0	0	10.0976	0	0	0.0445794	0	0	0	0	0	0	0	0	0.025548	0	0	0
160	Caparratriene	22.297	1511.45	0	0	0	0	0	0	0	0	0	0	0	0	0	0	0	0.0236265	0	0	0	0	0	0.0193126	0	0	0	0	0.010926	0	0	0.061832	0	0	0	0	0
161	1,3-Cyclohexadiene, 5-(1,5-dimethyl-4-hexenyl)-2-methyl-, [S-(R*,S*)]-	22.343	1515.27	0	0	0	0	0	0	0	0	0	0	2.58694	0.417379	1.88843	1.53493	1.83188	0.0399474	0.0354045	0.0158912	0	23.5876	0.0151044	0.0194025	0.0182241	0	0	0	0	0	0	0.0185478	0	0	0	0.0158958	0
162	2,4-Di-tert-butylphenol	22.429	1522.14	0.0830271	0	0.0797858	0.0721789	0	0.0214312	0.0830271	0.0286658	0.0381044	0.0405036	0.105047	0.0238333	0.041146	0.0108556	0.0192026	0.0265722	0.0351468	0.0282324	0.0212045	0	0.0562459	0.0664335	0.0112798	0.0291736	0.0295177	0.0221405	0	0.0226827	0.0418485	0.0453747	0.015181	0.0405709	0.0376364	0	0.0152431
163	β-Bisabolene	22.521	1529.01	0	0	0	0	0	0	0	0	0	0	0.630244	0.0995417	0.496764	0.381064	0.457962	0.0155989	0.0064174	0	0.0190632	5.82518	0	0	0.0608917	0	0	0	0	0	0	0.0450917	0	0	0	0	0
164	Naphthalene, 1,2,3,5,6,7,8,8a-octahydro-1,8a-dimethyl-7-(1-methylethenyl)-, [1R-(1α,7β,8aα)]-	22.692	1541.98	0	0	0	0	0	0	0	0	0	0	0.197057	0	0.161692	0.0745119	0.036569	0	0	0	0	2.52616	0	0	0	0.0251142	0	0	0	0.0587634	0.0323341	0	0	0	0	0	0
165	Cyclohexene, 3-(1,5-dimethyl-4-hexenyl)-6-methylene-, [S-(R*,S*)]-	22.755	1547.33	0	0	0	0	0	0	0	0	0	0	0.782429	0.132524	0.617242	0.448194	0.454613	0.0295884	0.0141603	0.0707532	0.0128553	7.06133	0.022619	0.0190213	0	0	0	0.0555108	0	0	0	0.0233277	0	0.025992	0	0	0
166	Heptasiloxane, hexadecamethyl-	22.807	1550.38	0	0	0	0	0	0	0	0	0	0	0	0	0	0	0	0.0130876	0	0	0.0130734	0	0	0.116719	0	0	0	0	0	0	0	0.0946528	0.0271657	0	0	0	0
167	unknown	22.852	1554.2	0	0	0	0	0	0	0	0	0	0	0.158264	0.0358013	0.159144	0.0746177	0.0650963	0.0244359	0	0	0	0.790128	0	0	0.078688	0	0	0	0	0	0	0.215769	0	0.0461774	0.0279466	0	0
168	unknown	22.921	1559.54	0	0	0	0	0	0	0	0	0	0	0.0497	0.0242695	0	0	0.0185645	0	0.0538545	0	0	0.348721	0	0	0	0	0	0	0	0	0	0.0422772	0	0	0	0	0
169	unknown	22.961	1562.6	0	0	0	0	0	0	0	0	0	0	0	0	0	0	0	0	0	0	0	0.211632	0	0.0501766	0	0	0	0	0	0	0	0	0	0	0	0	0
170	unknown	23.093	1572.52	0	0	0	0	0	0	0	0	0	0	0	0	0	0.0199086	0	0	0	0	0	0.0532454	0	0	0	0	0	0.0116423	0	0	0	0	0	0	0	0	0
171	Hexadecane	23.39	1600	0	0	0	0	0	0	0	0	0	0	0.0772603	0.0879414	0.0621524	0.0802771	0.0509429	0.0383925	0.103547	0.0222616	0.0516629	0.116533	0.0382262	0.139573	0.0283403	0.0534453	0.049374	0	0.0942322	0.0637334	0.04464	0.04322	0.0428016	0.0673339	0.0486344	0.0385403	0.0531547
172	unknown	23.402	1602.4	0	0	0	0	0	0	0	0	0	0	0	0	0	0	0	0	0	0	0	0.047262	0	0	0	0	0	0.0311819	0	0	0	0	0	0	0	0	0
173	unknown	23.442	1604	0	0	0	0	0	0	0	0	0	0	0	0	0	0	0	0	0	0	0	0.0465566	0	0	0	0	0	0	0	0	0	0	0	0	0	0	0
174	Diethyl Phthalate	23.568	1614.4	0	0	0	0	0	0	0	0	0	0	0.0695549	0.132786	0	0.0393453	0	0.0402529	0.447894	0.00957669	0.079873	0.0324479	0.0189763	0.227053	0.0299646	0.274196	0.0526282	0	0.952535	0.0868013	0.0290258	0.0310372	0.00960772	0.0364114	0.0172123	0.170019	0.034572
175	Heptasiloxane, 1,1,3,3,5,5,7,7,9,9,11,11,13,13-tetradecamethyl-	23.711	1625.6	0	0	0	0	0	0	0	0	0	0	0.0206086	0.0271184	0	0.0211205	0	0	0.0289043	0	0	0.0100683	0	0.0239012	0	0.0177942	0	0.0250167	0	0	0.0247373	0.0202379	0	0.0156638	0	0	0
176	Diphenyl sulfide	23.797	1632	0	0	0	0	0	0	0	0	0	0	0	0	0.011527	0	0	0	0	0.00959746	0	0.0951926	0	0	0	0	0	0.0123873	0	0	0	0	0	0.0156978	0	0	0
177	unknown	23.894	1640	0	0	0	0	0	0	0	0	0	0	0	0	0	0	0	0	0	0	0	0.00767551	0	0	0	0	0	0	0	0	0	0	0	0	0	0	0
178	unknown	23.985	1647.2	0	0	0	0	0	0	0	0	0	0	0	0	0	0	0.0202888	0	0	0	0.0600604	0.0165662	0.0170054	0.0285889	0	0.0326514	0	0	0	0	0	0	0.0137789	0.0125093	0.010568	0	0.0232587
179	Cyclooctasiloxane, hexadecamethyl-	24.1	1656.8	0.0542573	0	0.0205061	0	0	0.0194322	0.0542573	0	0	0	0.0622899	0.020707	0.00942274	0.0119916	0.0200718	0.0100284	0.0352232	0.00764808	0.0444309	0.0315387	0.0321266	0.015487	0.0211086	0.0346838	0	0	0	0	0.0299755	0.0407346	0.0151729	0.0298454	0.0204204	0	0
180	Octane, 1,1'-oxybis-	24.186	1664	0.0295663	0.332408	0.0273284	0.0166934	0	0	0.0295663	0.112259	0.0430279	0.045737	0.0326643	0.142685	0.494025	0.509843	0.237448	0.30476	0.0185765	0.0182472	0.020872	0.146276	0.0651242	0.0322986	0	0.0200898	0.0158486	0.0381383	0.0296242	0.0266381	0.0342299	0.306249	0.0666213	0.112412	0.0211534	0	0.0229209
181	Cyclopentaneacetic acid, 3-oxo-2-pentyl-, methyl ester	24.25	1668.8	0	0	0	0	0	0	0	0	0	0	0	0	0.257762	0.267761	0.112082	0.0353589	0.0360055	0.0687277	0.0264498	0.0236242	0.0171898	0.0330014	0	0.0218319	0	0	0.0274329	0	0	0	0	0	0	0	0
182	Ketoprofen	24.306	1673.6	0	0	0	0	0	0	0	0	0	0	0.0674208	0.0542824	0	0	0	0	0	0	0	0	0	0	0	0	0	0	0	0	0	0	0	0	0	0	0
183	Heptadecane	24.575	1700	0	0	0	0	0	0	0	0	0	0	0.0620555	0.078498	0.0707441	0.0999504	0.056714	0.0229532	0.0620691	0.0393902	0.0205867	0.0716143	0.017824	0.0817062	0	0.0273855	0.0166303	0.0213539	0.0655464	0.0228606	0.0124407	0.016394	0.01719	0.00954612	0.0136176	0.0127135	0
184	Heptasiloxane, hexadecamethyl-	24.655	1706.72	0	0	0	0	0	0	0	0	0	0	0.208123	0.173051	0.315635	0.32236	0.308131	0.0624307	0.04783	0.0195391	0	0.0310824	0	0.0281199	0	0.0264653	0.0286137	0	0.0396426	0	0	0.186096	0.0208352	0.0644272	0.210799	0	0
185	unknown	24.729	1711.76	0	0	0	0	0	0	0	0	0	0	0	0	0	0	0	0.0244422	0.0140111	0.0199036	0.0163689	0.0146979	0.0784355	0.0305983	0	0.0357958	0.0124803	0.0369218	0.0236307	0.0702306	0.0297918	0	0.0142424	0	0	0	0.0251169
186	unknown	24.798	1717.65	0	0	0	0	0	0	0	0	0	0	0	0.0148208	0.0161952	0.0273876	0.0219913	0.0442254	0.0247128	0.0130571	0.0388178	0.0378125	0.0668908	0.0643402	0.0193857	0.0453054	0	0.0257466	0.0498176	0.0747769	0.0426985	0	0.02577	0.0319585	0	0	0.0430008
187	unknown	25.021	1736.97	0	0	0	0	0	0	0	0	0	0	0	0	0	0.0131603	0	0	0	0	0	0	0.0127355	0.0412783	0	0	0	0	0	0	0	0	0	0	0	0	0
188	unknown	25.084	1742.02	0	0	0	0	0	0	0	0	0	0	0	0	0	0	0	0.0372136	0.0229772	0	0.0511979	0	0.0349962	0	0	0	0	0	0	0	0	0	0	0	0	0	0
189	unknown	25.25	1756.3	0	0	0	0	0	0	0	0	0	0	0	0	0	0.0200851	0	0.0282	0.0427841	0.0257315	0.0296352	0.0183292	0.0433059	0.0696603	0	0.0176626	0	0	0.0984531	0.114114	0.0617157	0	0.0341043	0.0213565	0	0	0.0620486
190	unknown	25.353	1764.71	0	0	0	0	0	0	0	0	0	0	0	0	0	0.00887706	0	0	0	0.0127163	0	0	0.0165162	0.0357935	0	0	0	0	0.0410007	0.048683	0.0202583	0	0	0	0	0	0.0230956
191	unknown	25.513	1778.15	0	0	0	0	0	0	0	0	0	0	0.0916641	0	0.0379002	0.0461196	0.0303653	0	0	0	0.027967	0	0	0.0319825	0	0	0.0309702	0	0	0	0	0	0	0	0	0	0
192	Octadecane	25.691	1800	0	0	0	0	0	0	0	0	0	0	0.0553378	0.0995492	0.0482329	0.0479966	0.0340854	0.0128714	0.0777808	0.00858581	0.0205248	0.0197581	0.0180219	0.0980046	0	0.0247085	0.0386159	0.0151718	0.112049	0.0242392	0.0283871	0.0220927	0.0138611	0.020799	0.0231034	0.021229	0.0263867
193	unknown	25.845	1813.51	0	0	0	0	0	0	0	0	0	0	0	0	0	0	0	0	0.0211977	0	0	0	0	0.0190806	0.0166542	0	0.0170756	0	0	0	0	0	0	0	0	0	0
194	Isopropyl myristate	25.977	1826.13	0	0	0	0	0	0	0	0	0	0	0.0360351	0.0425528	0.235845	0.205419	0.133261	0.0141393	0.0925754	0.0180381	0	0.00781188	0.0175357	0.0207825	0	0	0.0247579	0.0126903	0.0402931	0	0.0244218	0	0	0.0140431	0	0.0279355	0
195	Cyclohexyl salicylate	26.057	1833.06	0	0	0	0	0	0	0	0	0	0	0	0	0	0.0132341	0	0	0	0	0	0	0.00865051	0	0	0	0	0	0	0	0	0	0	0	0	0	0
196	Heptasiloxane, hexadecamethyl-	26.366	1861.26	0.0340169	0.227929	0.0376452	0	0	0	0.0340169	0.124243	0.0363214	0.0386083	0.0217262	0.0622182	0.107713	0.0623322	0.0306325	0.0199481	0.0407245	0.00448234	0.0943307	0.132893	0.0355516	0	0	0	0.0537781	0.0360742	0.0853639	0	0	0.0418679	0.0246467	0.0295033	0	0	0
197	Benzene, 1,1'-(4,4-dimethyl-1-butene-1,4-diyl)bis-	26.543	1876.58	0.0342812	0.0134723	0.0236616	0.0318801	0	0	0.0342812	0.0697755	0.0167424	0.0177966	0.0249682	0	0	0	0	0	0	0	0.0186404	0	0	0	0	0	0	0	0	0	0	0	0	0	0	0	0
198	1-Hexadecanol	26.612	1882.88	0.0446367	0.126056	0.0531971	0	0	0	0.0446367	0.0779823	0.0904897	0.0504857	0.158734	0.0108739	0.0695819	0.0705991	0.0657162	0	0.10257	0	0	0	0.0577076	0	0	0	0	0	0	0	0	0	0.25464	0	0	0	0
199	Nonadecane	26.761	1900	0	0	0	0	0	0	0	0	0	0	0	0.0179192	0.0251584	0.0239745	0	0	0.0230691	0	0	0	0	0.0280393	0	0	0	0	0.0318348	0.0106446	0	0	0	0	0	0.00963666	0
200	Dibutyl phthalate	27.63	1981.31	1.81586	1.20272	1.51498	2.31057	0.653736	1.47437	1.81586	4.92872	1.71636	1.09198	0.676136	0.407637	0.39308	0.354657	0.37251	0.311189	0.448184	0.171927	0.393661	0.2412	0.284564	0.388097	0	0.485001	0.587645	0.287094	0.535812	0.405794	0.39028	0.481529	0	0.281207	0.481676	0.290655	0
201	Heptane, 2,4-dimethyl-	27.768	1993.46	0	0	0	0	0	0	0	0	0	0	0	0.00716898	0.0352026	0	0.00811253	0.0197358	0.0346567	0	0	0	0	0	0	0	0	0	0	0	0	0	0	0	0	0	0
202	Eicosane	27.888	2000	0	0.283332	0.114221	0	0	0	0	0.212817	0.117502	0.0285553	0	0.0283517	0.03736	0.0202053	0.026326	0.00933744	0.0509626	0	0	0.0144753	0	0	0	0	0	0	0.0507816	0	0	0	0	0.0279702	0	0	0
203	Isopropyl palmitate	28.008	2011.61	0	0.0247757	0.0229899	0	0	0	0	0	0.0290386	0	0.0147137	0.0810986	0.192347	0.130269	0.121689	0.0572817	0.055148	0.0171007	0	0.0552996	0.0122079	0	0	0	0	0	0.021865	0	0	0	0	0.0649498	0	0	0
204	Heptasiloxane, 1,1,3,3,5,5,7,7,9,9,11,11,13,13-tetradecamethyl-	28.094	2018.75	0.0891289	0.0540083	0.0521313	0.104828	0.0319086	0.0514844	0.0891289	0.275665	0.0865582	0.0450723	0.0329241	0.013578	0.0194523	0	0.0127625	0.0213557	0	0.0397096	0.0124167	0	0	0.0327962	0	0	0	0	0	0	0	0	0	0.0142071	0.015075	0	0
205	Heptasiloxane, 1,1,3,3,5,5,7,7,9,9,11,11,13,13-tetradecamethyl-	28.649	2066.96	0	0.0997466	0.054303	0	0	0	0	0.0558886	0.0444098	0	0.0666384	0.0518124	0	0	0.00983633	0	0.0716967	0	0	0	0.027225	0	0	0	0	0	0	0	0	0	0	0	0	0	0
206	Heneicosane	29.29	2100	0	0.21021	0.0990584	0	0	0	0	0.112629	0.106569	0.0210499	0.0223595	0	0	0	0.0292941	0	0.429867	0	0.59649	0.147205	0.402115	0	0	0	0	0	0	0	0	0	0	0	0	0	0
207	Hexadecanoic acid, butyl ester	29.564	2119.15	0	0	0	0	0	0	0	0	0	0	0	0	0	0	0	0	0	0	0	0	0	0.610964	0.378114	0.812589	0.502254	0.392091	0.376058	0.362199	0.435776	0	0.53793	0.391875	0.359015	0.4812	0.36425
